# Supplementary material for: Akkermansia muciniphila participates in the host protection against helminth-induced cardiac fibrosis via TLR2
Source: PLoS Pathog. 2023 Oct 3;19(10):e1011683. doi: 10.1371/journal.ppat.1011683 (PMC10547169; doi:10.1371/journal.ppat.1011683)
Supplement: S1 Data — (XLSX) [file ppat.1011683.s005.xlsx]

## Sheet: Fig 1C
Con	Ts	Ts + ABX
0.00513	0.00622	0.00629
0.00524	0.00613	0.00631
0.00515	0.00606	0.00624
0.00537	0.00611	0.00639
0.00522	0.00627	0.00632
0.00529	0.00598	0.00637

## Sheet: Fig 1D
Con	Ts	Ts + ABX
65.24	60.37	57.28
66.32	58.68	59.42
65.17	59.93	58.35
64.28	61.38	58.62
66.87	61.12	57.84
67.46	61.38	57.43

## Sheet: Fig 1E
Con	Ts	Ts + ABX
60.23	70.21	72.28
60.74	70.35	72.82
60.37	71.26	71.06
59.68	71.48	73.26
61.06	70.93	72.61
61.19	70.84	71.74

## Sheet: Fig 1F
Con	Ts	Ts + ABX
1	1.96	2.31
1	1.89	2.21
1	2.07	2.44
1	1.93	2.08
1	1.78	1.93
1	2.02	2.35

## Sheet: Fig 1G
Con	Ts	Ts + ABX
1	1.56	1.98
1	1.63	2.03
1	1.67	2.14
1	1.83	1.97
1	1.66	1.92
1	1.59	1.91

## Sheet: Fig 1H
Con	Ts	Ts + ABX
1	1.05	1
1	1.03	1
1	1.04	1.01
1	1.08	1.03
1	0.98	1.03
1	1	1.02

## Sheet: Fig 2A
Shannon index
Con	Ts	ABX-Ts
5.1903	4.7807	2.4644
6.3019	3.9137	2.4021
5.9575	5.3055	1.3812
6.7099	4.8875	1.74
	5.2169	1.4564
	4.9493	3.0408
Simpson index
Con	Ts	ABX-Ts
0.9031	0.9142	0.3737
0.9475	0.8168	0.3647
0.9377	0.913	0.2053
0.9724	0.902	0.2618
	0.9071	0.2199
	0.9272	0.4627

## Sheet: Fig 2C
Phylum	Con1	Con2	Con3	Con4	Ts1	Ts2	Ts3	Ts4	Ts5	Ts6	Ts-ABX1	Ts-ABX2	Ts-ABX3	Ts-ABX4	Ts-ABX5	Ts-ABX6
Proteobacteria	0.0452367	0.0318678	0.0305111	0.115322	0.191583	0.12017	0.167672	0.223565	0.254867	0.133484	0.844685	0.85639	0.923767	0.897978	0.922461	0.813695
Bacteroidetes	0.556794	0.604574	0.551635	0.519972	0.560771	0.372865	0.389792	0.411915	0.359116	0.496719	0.0180258	0.0169016	0.0100447	0.0138858	0.0103761	0.0217833
Firmicutes	0.349448	0.297564	0.371503	0.27163	0.0909031	0.09099	0.126977	0.108956	0.118782	0.168239	0.0288105	0.0251456	0.0153041	0.0195825	0.0146189	0.0327139
Verrucomicrobia	0.00477577	0.0247923	0.00517787	0.00975325	0.112043	0.389451	0.220706	0.191419	0.168994	0.16262	0.00781118	0.00740116	0.00428229	0.00477695	0.00408405	0.00980637
Acidobacteria	0.0172922	0.0137216	0.0107009	0.0372048	0.0245079	0.0110199	0.0582822	0.0387685	0.060482	0.0231701	0.060656	0.0584278	0.0285677	0.0386162	0.0291367	0.0751562
Actinobacteria	0.0144338	0.00819565	0.00991466	0.0221366	0.00853443	0.00294183	0.0115031	0.00828676	0.0127039	0.00461088	0.0111852	0.0110634	0.00560433	0.00738796	0.00570035	0.0144441
Chloroflexi	0.00266307	0.00209092	0.00203279	0.0062282	0.00349879	0.00189231	0.00875937	0.00607372	0.00902866	0.00373498	0.0100451	0.00871897	0.00410984	0.00636432	0.00520969	0.0111649
Planctomycetes	0.00241452	0.00190423	0.00159172	0.00489489	0.00269767	0.00139936	0.00637355	0.00424838	0.00641069	0.00295824	0.00761089	0.00557769	0.00314705	0.0041242	0.00307386	0.00738601
Gemmatimonadetes	0.0013848	0.00106413	0.000843801	0.00264835	0.00147145	0.000572464	0.00352761	0.0025361	0.00312143	0.00138822	0.00349731	0.0034171	0.00143701	0.00179507	0.00155858	0.00412242
Rokubacteria	0.00102972	0.000765425	0.000575319	0.0016986	0.00124256	0.00044525	0.00310157	0.00179304	0.0027858	0.000975062	0.00291186	0.00292675	0.00127894	0.00218078	0.00121223	0.00306059
Others	0.00452722	0.0134603	0.0155144	0.00851126	0.00274671	0.00825303	0.00330607	0.00243918	0.0037088	0.00209886	0.00476066	0.00403003	0.00245728	0.00330826	0.00256876	0.00666771
Genus	Con1	Con2	Con3	Con4	Ts1	Ts2	Ts3	Ts4	Ts5	Ts6	Ts-ABX1	Ts-ABX2	Ts-ABX3	Ts-ABX4	Ts-ABX5	Ts-ABX6
Serratia	0.00182864	0.0061234	0.00423818	0.06546	0.00233798	0.00232166	0.00134628	0.00156689	0.00144324	0.00195012	0.791178	0.796859	0.89142	0.85908	0.883164	0.73262
uncultured_bacterium_f_Muribaculaceae	0.495011	0.464109	0.455058	0.401052	0.510627	0.135547	0.0988412	0.0732885	0.0962946	0.212563	0.0050996	0.00447441	0.00319016	0.00394618	0.00316045	0.00510618
Akkermansia	0.00312467	0.0233548	0.00375875	0.00536976	0.10977	0.388672	0.215167	0.187801	0.163456	0.160141	0.00064708	0.000658903	0.000431103	0.000445058	0.000389644	0.000530918
Bacteroides	0.00360402	0.0105106	0.00956947	0.00580811	0.000980969	0.187625	0.227454	0.256114	0.233302	0.195954	0.00409817	0.00403003	0.00219862	0.00364947	0.00229457	0.00527795
Escherichia-Shigella	0.000692398	0.000896108	0.000939687	0.00122372	0.00279576	0.0834367	0.0597648	0.124786	0.165419	0.0237485	0.000446793	0.000812136	0.000603544	0.00087528	0.000476232	0.0012336
Dubosiella	0.25198	0.0150285	0.0916866	0.0583734	0.000817474	0.000333938	0.000391956	0.000436145	0.00035242	0.000545373	0.00027732	0.000566963	0.000287402	0.000207694	0.000317488	0.000421611
Parasutterella	0.0195824	0.0044432	0.00755585	0.0061734	0.139085	0.0155997	0.0417178	0.0497529	0.0273713	0.0211208	0.000570046	0.000674226	0.000373622	0.000267035	0.000216469	0.000421611
uncultured_bacterium_f_Lachnospiraceae	0.0222455	0.0992252	0.0974015	0.0492594	0.0146328	0.000572464	0.0015167	0.00163151	0.00189635	0.00160307	0.00135579	0.000996016	0.000819095	0.00120166	0.000707132	0.00134291
Blautia	0.00182864	0.00651545	0.00425736	0.000894961	0.00336799	0.0258404	0.0570893	0.0545181	0.0462174	0.05619	0.000616266	0.000704873	0.000359252	0.000474728	0.000331919	0.000921299
Alistipes	0.0173632	0.0790255	0.0487103	0.0443097	0.00197829	0.00651973	0.00962849	0.00497529	0.00310465	0.00632964	0.000477606	0.000628256	0.000330512	0.000415387	0.000375213	0.000702686
Others	0.18274	0.290768	0.276824	0.362076	0.213606	0.153532	0.287082	0.24513	0.261143	0.319853	0.195233	0.189595	0.0999871	0.129438	0.108566	0.251421

## Sheet: Fig 2D
Biomarker_names	Logarithm_value	Groups	LDA_scores	P_values
k__Bacteria.p__Proteobacteria	5.94487	TsABX	5.61214	0.00133657
k__Bacteria.p__Proteobacteria.c__Gammaproteobacteria	5.92773	TsABX	5.60202	0.0016512
k__Bacteria.p__Proteobacteria.c__Gammaproteobacteria.o__Enterobacteriales	5.92316	TsABX	5.60423	0.00238489
k__Bacteria.p__Proteobacteria.c__Gammaproteobacteria.o__Enterobacteriales.f__Enterobacteriaceae	5.92316	TsABX	5.60404	0.00238489
k__Bacteria.p__Proteobacteria.c__Gammaproteobacteria.o__Enterobacteriales.f__Enterobacteriaceae.g__Serratia	5.92007	TsABX	5.61292	0.00238489
k__Bacteria.p__Proteobacteria.c__Gammaproteobacteria.o__Enterobacteriales.f__Enterobacteriaceae.g__Serratia.s__uncultured_bacterium_g_Serratia	5.92007	TsABX	5.61292	0.00238489
k__Bacteria.p__Verrucomicrobia.c__Verrucomicrobiae	5.31949	Ts	5.00535	0.00433438
k__Bacteria.p__Verrucomicrobia	5.31949	Ts	5.00535	0.00433438
k__Bacteria.p__Verrucomicrobia.c__Verrucomicrobiae.o__Verrucomicrobiales	5.31237	Ts	5.01177	0.00133657
k__Bacteria.p__Verrucomicrobia.c__Verrucomicrobiae.o__Verrucomicrobiales.f__Akkermansiaceae.g__Akkermansia.s__uncultured_bacterium_g_Akkermansia	5.31237	Ts	5.01177	0.00133657
k__Bacteria.p__Verrucomicrobia.c__Verrucomicrobiae.o__Verrucomicrobiales.f__Akkermansiaceae	5.31237	Ts	5.01177	0.00133657
k__Bacteria.p__Verrucomicrobia.c__Verrucomicrobiae.o__Verrucomicrobiales.f__Akkermansiaceae.g__Akkermansia	5.31237	Ts	5.01177	0.00133657
k__Bacteria.p__Bacteroidetes.c__Bacteroidia.o__Bacteroidales.f__Bacteroidaceae	5.2663	Ts	4.94844	0.0451653
k__Bacteria.p__Bacteroidetes.c__Bacteroidia.o__Bacteroidales.f__Bacteroidaceae.g__Bacteroides	5.2663	Ts	4.94844	0.0451653
k__Bacteria.p__Bacteroidetes.c__Bacteroidia.o__Bacteroidales.f__Bacteroidaceae.g__Bacteroides.s__uncultured_bacterium_g_Bacteroides	5.26523	Ts	4.94993	0.0379283
k__Bacteria.p__Bacteroidetes	5.74915	Con	5.4325	0.00238489
k__Bacteria.p__Bacteroidetes.c__Bacteroidia	5.74915	Con	5.45301	0.00238489
k__Bacteria.p__Bacteroidetes.c__Bacteroidia.o__Bacteroidales	5.74905	Con	5.42759	0.00238489
k__Bacteria.p__Bacteroidetes.c__Bacteroidia.o__Bacteroidales.f__Muribaculaceae	5.66962	Con	5.3621	0.00278822
k__Bacteria.p__Bacteroidetes.c__Bacteroidia.o__Bacteroidales.f__Muribaculaceae.g__uncultured_bacterium_f_Muribaculaceae.s__uncultured_bacterium_f_Muribaculaceae	5.6598	Con	5.36321	0.00278822
k__Bacteria.p__Bacteroidetes.c__Bacteroidia.o__Bacteroidales.f__Muribaculaceae.g__uncultured_bacterium_f_Muribaculaceae	5.6598	Con	5.36743	0.00278822
k__Bacteria.p__Firmicutes	5.50739	Con	5.17662	0.00133657
k__Bacteria.p__Firmicutes.c__Clostridia.o__Clostridiales	5.27815	Con	4.96943	0.00320038
k__Bacteria.p__Firmicutes.c__Clostridia	5.27815	Con	4.94299	0.00320038

## Sheet: Fig 2E
	Con1	Con2	Con3	Con4	Ts1	Ts2	Ts3	Ts4	Ts5	Ts6	Ts-ABX1	Ts-ABX2	Ts-ABX3	Ts-ABX4	Ts-ABX5	Ts-ABX6
Akkermansia	0.00312467	0.0233548	0.00375875	0.00536976	0.10977	0.388672	0.215167	0.187801	0.163456	0.160141	0.00064708	0.000658903	0.000431103	0.000445058	0.000389644	0.000530918

[truncated: 27 more sheets: Fig 3C, Fig 3D, Fig 3E, Fig 3F, Fig 3G, Fig 4A, Fig 4C, Fig 4E, Fig 5C, Fig 5D, Fig 5E, Fig 5F, Fig 5G, Fig 6C, Fig 6D, Fig 6E, Fig 6F, Fig 6G, Fig S1, Fig S2C …]
